# Supplementary material for: Prevalence of multidrug-resistant hypervirulent Klebsiella pneumoniae without defined hypervirulent biomarkers in Anhui, China: a new dimension of hypervirulence
Source: Front Microbiol. 2023 Oct 5;14:1247091. doi: 10.3389/fmicb.2023.1247091 (PMC10585048; doi:10.3389/fmicb.2023.1247091)
Supplement: Supplementary file 2 [file Table_2.xlsx]

## Sheet: Sheet1
Supplementary Table 2: Minimum Inhibitory Concentrations(MIC) of different antibiotics (µg/ml) on clinical isolates (CLSI)
Isolates Name	Ceftriaxone	Amoxicillin/Clavulanic acid	Amikacin	Ceftazidime	Cefoperazone/Sulbactam	Cefuroxime axetil	Cefuroxime	Ertapenem	Cefepime	Cefoxitin	Imipenem	Levofloxacin	Trimethoprim/Sulfamethoxazole	Piperacillin/Tazobactam	Polymyxin B
22112725	64	32	2	64	64	64	64	8	32	64	16	8	20	128	1
22112805	64	64	64	64	64	64	64	8	32	64	16	8	320	128	2
22112350	64	4	2	32	8	64	64	0.125	32	4	0.25	1	20	4	2			Resistant
22122315	64	32	2	64	64	64	64	8	32	64	8	8	20	128	2			Intermediate
22121932	64	32	64	64	64	64	64	8	32	64	16	8	320	128	2			Sensitive
X22121850	64	32	64	64	64	64	64	8	32	64	16	8	320	128	2		NA	Not measured
22122131	64	32	2	64	64	64	64	8	32	64	16	8	320	128	1
22122138	64	32	64	64	64	64	64	8	32	64	16	8	320	128	1
22111436	64	4	2	32	8	64	64	0.125	32	4	0.25	1	20	4	2
22111439	64	4	2	64	8	64	64	0.125	8	4	0.25	0.125	20	4	2
22091569	64	32	8	32	16	64	64	0.125	32	4	0.25	8	320	32	2
22111605	64	32	64	64	64	64	64	8	32	64	16	8	20	128	2
22111648	64	4	2	32	8	64	64	0.125	32	4	0.25	1	20	4	2
22091650	8	4	2	4	8	64	64	8	0.25	64	0.25	1	20	16	2
22111719	64	16	2	32	16	64	64	0.125	32	4	0.25	8	320	4	2
22111788	64	16	2	32	16	64	64	0.125	32	4	0.25	1	320	128	2
22111913	64	16	2	4	16	64	64	0.125	32	4	0.25	8	320	4	2
22100407	NA	32	2	8	NA	64	64	0.125	0.125	64	0.25	1	20	4	2
22090146	64	16	2	32	8	64	64	0.125	32	16	0.25	8	320	32	2
22110212	64	16	2	4	16	64	64	0.125	32	4	0.25	8	320	8	2
22112203	64	8	2	32	16	64	64	0.125	32	4	0.25	8	320	4	2
X22083021	64	32	64	64	64	64	64	8	32	64	16	8	80	128	2
X22083165	64	32	64	64	64	64	64	8	32	64	16	8	40	128	2
