# Supplementary material for: Prevalence of multidrug-resistant hypervirulent Klebsiella pneumoniae without defined hypervirulent biomarkers in Anhui, China: a new dimension of hypervirulence
Source: Front Microbiol. 2023 Oct 5;14:1247091. doi: 10.3389/fmicb.2023.1247091 (PMC10585048; doi:10.3389/fmicb.2023.1247091)
Supplement: Supplementary file 4 [file Data_Sheet_2.zip]

Archive with 2 entries (2 files):
- Initial annotation files for isolates 22122315 & 22091569 by Prokka/22091569.gbk
- Initial annotation files for isolates 22122315 & 22091569 by Prokka/22122315.gbk
